# Supplementary material for: Is this the right normalization? A diagnostic tool for ChIP-seq normalization
Source: BMC Bioinformatics. 2015 May 9;16:150. doi: 10.1186/s12859-015-0579-z (PMC4448883; doi:10.1186/s12859-015-0579-z)
Supplement: Additional file 7 — R function chip _ diagnostics . The supplementary html file illustrates the c h i p_d i a g n o s t i c s function and its usage. [file 12859_2015_579_MOESM7_ESM.zip]

Archive with 1 entries (1 files):
- 1598762460138458_add7.html
